# Supplementary material for: RING finger protein 5 is a key anti-FMDV host factor through inhibition of virion assembly
Source: PLoS Pathog. 2025 Jan 17;21(1):e1012848. doi: 10.1371/journal.ppat.1012848 (PMC11741381; doi:10.1371/journal.ppat.1012848)
Supplement: S1 Data — Excel spreadsheet containing, in separate sheets, the underlying numerical data for Figs 2A, 2C–2D, 2F, 2H, 2J, 2L, 2N, 3D–3E, 3J, 5H, 6D–6E, 7A–7B, 7D, 8C–8D, 8F–8G, S1A, S1B, S1D, S2A, S2C–S2F, S2H–S2J, S3E, S4A and S4C. (XLSX) [file ppat.1012848.s009.xlsx]

## Sheet: Fig 2
Fig 2A		RNF5		Mean	SD	RNF81		Mean	SD
	0	1.10753	1	1.05377	0.076038	1	0.930632	0.965316	0.0490506
	0.5	0.309467	0.39994	0.354704	0.0639741	0.888942	0.888422	0.888682	0.000367696
	1	0.232683	0.211198	0.22194	0.0151922	1.11084	0.862684	0.986763	0.175474
Fig 2C
		RNF5		Mean	SD	RNF81		Mean	SD
	0	6.99	7.2	7.095	0.148492	7	6.9	6.95	0.0707107
	0.5	5.5	5.366	5.433	0.0947523	6.8	6.9	6.85	0.0707107
	1	5	5.2	5.1	0.141421	7.2	7	7.1	0.141421
Fig 2D
		RNF5		Mean	SD	RNF81		Mean	SD
	NC	1	0.87235	0.936175	0.0902622	1	0.800699	0.90035	0.140927
	si-1	519.961	568.554	544.258	34.3609	0.591227	1.14215	0.86669	0.389564
	si-2	438.711	415.931	427.321	16.1075	1.23361	1.2099	1.22175	0.0167669
Fig 2F
		RNF5		Mean	SD	RNF81		Mean	SD
	NC	5.366	5.2	5.283	0.11738	5.5	5.6	5.55	0.0707107
	si-1	7	6.88	6.94	0.0848528	5.667	5.5	5.5835	0.118087
	si-2	6.5	6.667	6.5835	0.118087	5.4	5.8	5.6	0.282843
Fig 2H
		PK-RNF5-WT		Mean	SD	PK-RNF5-KO		Mean	SD
	8	12.3952	14.5392	13.4672	1.51605	106.74	90.5797	98.6597	11.4269
	12	817.566	819.862	818.714	1.62363	6823	6374.67	6598.83	317.018
Fig 2J
		PK-RNF5-WT		Mean	SD	PK-RNF5-KO		Mean	SD
	24	3.667	3.2	3.4335	0.330219	4.5	4.8	4.65	0.212132
	36	4.667	5	4.8335	0.235467	6	6.5	6.25	0.353553
Fig 2L
		IBRS-RNF5-WT		Mean	SD	IBRS-RNF5-KO		Mean	SD
	8	33.2445	37.8372	35.5408	3.24757	206.035	241.674	223.855	25.2002
	12	2477.88	3353.33	2915.6	619.033	18855.7	16754.6	17805.2	1485.67
Fig 2N
		IBRS-RNF5-WT		Mean	SD	IBRS-RNF5-KO		Mean	SD
	24	4.2	4.5	4.35	0.212132	5.667	5.5	5.5835	0.118087
	36	5.667	5.43	5.5485	0.167584	6.8	7.2	7	0.282843

## Sheet: Fig 3
Fig 3D				Mean	SD
	Vector	1	1.11	1.055	0.0777817
	RNF5	0.16	0.3	0.23	0.0989949
	RNF5C42S	0.99	1.03	1.01	0.0282843
Fig 3E
				Mean	SD
	Vector	5	5.12	5.06	0.0848528
	RNF5	3.988	3.87	3.929	0.0834386
	RNF5C42S	5	5.2	5.1	0.141421
Fig 3J
		Extracellular		Mean	SD	Intracellular		Mean	SD
	WT	3.5	3.33	3.415	0.120208	4	4.1	4.05	0.0707107
	KO	4	4.2	4.1	0.141421	4.8	4.5	4.65	0.212132
		Intracellular		Mean	SD	Extracellular		Mean	SD
	WT	53.5834	54.923	54.2532	0.947229	46.8855	44.6082	45.7468	1.61029
	KO	54.8571	51.4286	53.1429	2.42437	45.7143	48	46.8571	1.61624

## Sheet: Fig 5
Fig 5H
		rO-WT		Mean	SD	rO-VP1K200R		Mean	SD
	PK-RNF5-WT	5.7	5.43	5.565	0.190919	6.57	6.7	6.635	0.0919239
	PK-RNF5-KO	6.667	6.5	6.5835	0.118087	6.8	6.667	6.7335	0.0940452

## Sheet: Fig 6
Fig 6D
		RNF5+/+															Mean	SD
	Muscle	7.21839	6.13402	7.90255	4.79588	5.30642	5.5563	6.26944	6.19189	6.10519	6.06388	6.55738	6.06388	6.81557	6.97279	6.66003	6.30757	0.770776
		RNF5-/-
		9.41486	9.94307	8.27886	5.66038	7.82288	8.02882	6.66667	7.3299	7.75535	10.7798	10.6311	10.3107	8.17304	8.40528	8.58228	8.51887	1.46707
Fig 6E
		RNF5+/+															Mean	SD
	Heart	5.4198	5.48194	5.58859	4.79832	4.67863	4.77866	4.45189	4.45275	4.32652	5.51358	5.50291	5.50149	5.49584	5.35623	5.26594	5.10754	0.465952
	Liver	3.47691	3.64129	3.45747	4.24423	4.21172	4.1784	3.74562	3.61315	3.70318	3.5258	3.17994	3.45577	4.56414	4.62131	4.69871	3.88784	0.487907
	Spleen	3.75292	3.70046	3.71988	3.84978	3.73814	3.809	3.29681	3.30887	3.20567	3.66244	3.52692	3.69975				3.60589	0.21825
	Lung	5.12076	5.07175	5.13411	4.49889	4.45764	4.55073	4.37693	4.44663	4.42472	5.22514	5.20282	5.17117	4.89899	4.82619	4.64177	4.80321	0.329416
	Kidney	3.81104	3.69678	3.74242	3.51189	3.65734	3.54395	3.44852	3.30006	3.34124	3.51755	3.47709	3.3882	3.69987	3.74477	3.92857	3.58729	0.183513
	Duodenum	3.55237	3.61193	3.43927	3.43645	3.52771	3.47663	2.67745	2.72606	2.6891	3.58414	3.75005	3.58637	3.47926	3.44094	3.32182	3.3533	0.353287
		RNF5-/-															Mean	SD
	Heart	5.67989	5.51246	5.80862	5.78327	5.66662	5.63748	5.37425	5.38607	5.32413	5.59716	5.51364	5.43564	5.38673	5.43027	5.47768	5.53426	0.153236
	Liver	4.55797	4.6041	4.56093	3.86879	3.83555	3.83236	4.4463	4.38835	4.33693	4.96826	4.91589	4.94438	4.52653	4.38638	4.13473	4.4205	0.376777
	Spleen	5.86029	5.21879	5.24879	5.09084	4.96604	3.88767	5.3679	5.27686	5.21696							5.12601	0.525916
	Lung	5.64896	5.62791	5.71216	5.36499	5.3516	5.36409	4.66127	4.61955	4.63375	5.07237	5.11593	5.1843	5.2817	5.29256	5.29837	5.2153	0.350196
	Kidney	3.88601	3.89432	3.87864	3.83924	3.74439	3.84761	3.73169	3.65823	3.69021	3.93847	3.96855	4.0477	4.13524	4.3798	4.41916	3.93728	0.22746
	Duodenum	4.08459	4.0801	4.06644	3.81421	3.79237	3.85353	3.59703	3.37057	3.36286	3.68031	3.81161	3.85146	3.6613	3.87924	3.72408	3.77531	0.221925

## Sheet: Fig 7
Fig 7A
	Analog-1 concentration			Mean	SD
	1.3	100	92.7586	96.3793	5.12043
	2.6	91.1844	94.5127	92.8485	2.35346
	5.1	91.3643	99.0105	95.1874	5.40666
	10.5	94.8876	98.5157	96.7017	2.56551
	21	89.7901	86.1169	87.9535	2.59732
	42.1	85.7721	75.5622	80.6672	7.21948
	84.3	66.1469	73.3133	69.7301	5.06742
	168.7	53.0735	68.1259	60.5997	10.6437
	337.4	54.1979	48.4258	51.3118	4.0815
	674.8	51.1244	43.8531	47.4888	5.14164
Fig 7B
	Analog-1 concentration	0	25	50	100
		105.166	32.4228	10.3916	6.55534
		96.0104	51.297	9.59774	6.17613
		100	46.8957	17.9186	4.14942
	Mean	100.392	43.5385	12.636	5.62696
	SD	4.59041	9.87484	4.59206	1.29356
Fig 7D
	Analog-1 concentration	0	25	50	100
		6.25	5.7	5	4.8
		6.2	6	4.6667	4.6667
		6.5	5.8667	5.2	4.5
	Mean	6.31667	5.85557	4.95557	4.65557
	SD	0.160728	0.15031	0.269412	0.15031

## Sheet: Fig 8
Fig 8C
		WT		Mean	SD	RNF5-KO		Mean	SD
	12	2177.65	1797.61	1987.63	268.73	6197.44	5036.54	5616.99	820.877
	18	6631.9	7264.1	6948	447.034	11378.8	9667.39	10523.1	1210.15
	12	69684.8	57523.5	63604.1	8599.37	198318	161169	179744	26268.1
	18	182242	213942	198092	22415.1	728244	625854	677049	72400.2
Fig 8D
		WT		Mean	SD	RNF5-KO		Mean	SD
	24	4	4.2	4.1	0.141421	5.33	5.5	5.415	0.120208
	36	5	5.2	5.1	0.141421	6.8	6.5	6.65	0.212132
Fig 8F
		WT		Mean	SD	RNF5-KO		Mean	SD
	12	191.225	235.663	213.444	31.4226	550.418	913.015	731.716	256.395
	18	548.652	727.463	638.057	126.438	1259.24	1604.66	1431.95	244.25
	12	17803.7	12868.1	15335.9	3490.03	34209.4	44793.9	39501.7	7484.39
	18	340468	229348	284908	78573.6	775686	617768	696727	111665
Fig 8G
		WT		Mean	SD	RNF5-KO		Mean	SD
	24	4.2	4	4.1	0.141421	5.61	5.2	5.405	0.289914
	36	5.3	5.8	5.55	0.353553	7.28947	7.67	7.47973	0.269075

## Sheet: S1 Fig
S1A Fig
		RNF5			Mean	SD	RNF81			Mean	SD
	0	103.511	100	104.102	102.538	2.21754	104.661	112.834	106.619	108.038	4.26721
	0.5	108.888	105.531	97.11	103.843	6.06757	93.6607	99.0677	103.387	98.7052	4.87339
	1	103.356	108.204	97.7004	103.087	5.25691	105.531	92.9149	95.6805	98.0423	6.63156
S1B Fig
		NC	si-1	si-2	si-3
		1	0.27	0.37	0.56
		1.13	0.28	0.32	0.6
	Mean	1.065	0.275	0.345	0.58
	SD	0.0919239	0.00707107	0.0353553	0.0282843
S1D Fig
		NC	si-1	si-2	si-3
		1	0.215914	0.086	0.450834
		1.06988	0.188897	0.088521	0.43556
		0.939276	0.224988	0.088158	0.538016
	Mean	1.00305	0.209933	0.0875597	0.474803
	SD	0.0653575	0.0187742	0.00136285	0.0552739

## Sheet: S2 Fig
S2A Fig
				Mean	SD
	0	1.38512	1.5	1.44256	0.0812317
	1	1.12156	1	1.06078	0.0859566
	2	0.431305	0.3	0.365653	0.0928467
S2C Fig
				Mean	SD
	0	1.06865	1.1	1.08433	0.0221678
	1	0.829507	0.67	0.749754	0.112789
	2	0.203717	0.26	0.231859	0.0397978
S2D Fig
				Mean	SD
	0	1	1.1	1.05	0.0707107
	1	0.99	0.96	0.975	0.0212132
	2	0.97	0.92	0.945	0.0353553
S2E Fig
				Mean	SD
	PK-RNF5-WT	100	75.931	87.9655	17.0194
	PK-RNF5-KO-1	98.879	109.714	104.297	7.6615
	PK-RNF5-KO-2	100	85.8491	92.9245	10.0062
S2F Fig
				Mean	SD
	PK-RNF5-WT	100	72.7692	86.3846	19.2551
	PK-RNF5-KO-1	119.113	104.337	111.725	10.4479
	PK-RNF5-KO-2	106.168	76.8404	91.5044	20.738
S2H Fig
		PK-RNF5-WT		Mean	SD	PK-RNF5-KO		Mean	SD
	Vector	5.05527	4.00246	4.52887	0.744448	5.15882	4.19053	4.67467	0.684687
	FMDV-IRES	100	116.667	108.333	11.7851	116.667	108.333	112.5	5.8926
S2I Fig
		WT +vRNA		Mean	SD	KO +vRNA		Mean	SD
	0	1	1.06104	1.03052	0.0431604	1.07103	0.920508	0.995769	0.106435
	2	51.7256	56.0791	53.9024	3.07843	71.7486	43.0197	57.3841	20.3144
	3	68.9569	64.2266	66.5917	3.34487	78.6249	63.2067	70.9158	10.9023
	4	179.195	196.056	187.625	11.9226	184.423	240.422	212.423	39.5969
	6	1692.84	1615.71	1654.27	54.5342	4541.16	4430.01	4485.58	78.5935
	8	5569.22	4075.06	4822.14	1056.53	14543.5	13513.1	14028.3	728.631
S2J Fig
		WT -vRNA		Mean	SD	KO -vRNA		Mean	SD
	0	1	0.918716	0.959358	0.0574765	0.827656	1.24965	1.03866	0.298398
	2	2.5717	3.41151	2.99161	0.593832	2.80156	3.64087	3.22121	0.593482
	3	3.37187	2.98156	3.17671	0.275991	3.49654	4.82066	4.1586	0.936298
	4	5.44876	5.99181	5.72028	0.384	6.21057	5.03319	5.62188	0.832532
	6	122.589	113.016	117.803	6.76885	601.099	577.943	589.521	16.3738
	8	1016.36	1148.61	1082.49	93.5128	3082.93	3510.27	3296.6	302.171

## Sheet: S3 Fig
	S3E Fig
		+		Mean	SD	-		Mean	SD
		1.12396	1.19247	1.15821	0.048446	0.620295	0.678463	0.649379	0.041131
		0.990446	1.03298	1.01171	0.0300765	0.527072	0.587626	0.557349	0.0428181
		0.676961	0.703261	0.690111	0.0185963	0.371308	0.405858	0.388583	0.0244308
		0.999286	1.00618	1.00273	0.0048731	1.07882	1.08932	1.08407	0.00742391

## Sheet: S4C Fig
S4A Fig	Analog-1 concentration	0	25	50	100
		100	119.206	88.897	90.8723
		101.323	74.9367	101.178	116.295
	Mean	100.662	97.0713	95.0376	103.584
	SD	0.661709	22.1347	6.1406	12.7115
S4C Fig
	Analog-1 concentration	0	25	50	100
		6.5	6.466	6.888	6.555
		6.8	6.6667	6.85	6.222
	Mean	6.65	6.56635	6.869	6.3885
	SD	0.212132	0.141916	0.0268701	0.235467
